# Supplementary material for: Burden of Medical Costs Associated with Severe Maternal Morbidity in South Korea
Source: Healthcare (Basel). 2024 Dec 2;12(23):2414. doi: 10.3390/healthcare12232414 (PMC11641367; doi:10.3390/healthcare12232414)
Supplement: Supplementary file 1 [file healthcare-12-02414-s001.zip]

Archive with 1 entries (1 files):
- healthcare-3289900-supplementary.pdf
